# Supplementary material for: The association between heart rate behavior and gait performance: The moderating effect of frailty
Source: PLoS One. 2022 Feb 16;17(2):e0264013. doi: 10.1371/journal.pone.0264013 (PMC8849485; doi:10.1371/journal.pone.0264013)
Supplement: S1 Data — (XLSX) [file pone.0264013.s001.xlsx]

## Sheet: HR and Gait Data
Record ID	Frailty group (Non-frail vs. pre-frail/frail)	Age	Gender	BMI	Mean Baseline HR (BPM)	RR Mean (s)	RR CV (%)	RMSSD (ms)	Increase rate (BPM/s)	Time to peak HR (s)	Percent increase (%)	Stride Length Mean (% height)	Stride Velocity Mean (height/s)	Mean Swing (deg/s)	Mean Double Support Total (%)
1	Pre-frail/Frail	78	Male	27.0628	90.3245	0.653714	0.0105138	9.66092	0.837744	10.092	9.21053	56.68	0.48	38.48	23.05
2	Non-frail	90	Female	35.3322	63.0523	0.952	0.00343066	4	0.661538	8.228	8.63636	33.87	0.3	33.48	33.04
4	Pre-frail/Frail	75	Male	28.1143	64.0951	0.967	0.00706443	12.4365	0.928403	6.52929	9.76926	49.52	0.36	33.575	32.85
5	Non-frail	90	Female	20.358	67.6479	0.876	0.0151444	17.2047	0.892425	8.444	11	49.32	0.46	38.285	23.43
6	Pre-frail/Frail	80	Male	27.5173	84.9407	0.682667	0.00302577	3.57771	0.433085	12.5914	6.20443	50.81	0.41	37.9	24.2
7	Non-frail	80	Female	29.0058	81.0194	0.740667	0.0129688	8.19756	2.68555	4.18	13.8554	37.97	0.37	41.135	17.74
9	Non-frail	71	Female	28.389	75.0079	0.777333	0.0124637	8.19756	0.666594	6.16	5.31915	57.6	0.44	36.36	27.28
10	Pre-frail/Frail	84	Female	30.2847	71.9279	0.8312	0.0683451	73.1847	1.99558	7.936	21.8579	43.77	0.38	38.52	22.96
12	Non-frail	83	Female	23.0188	70.7308	0.8768	0.0686887	84.5458	4.89673	6.02167	42.9282	61.33	0.56	40.935	18.13
13	Pre-frail/Frail	82	Female	19.0226	99.3791	0.610195	0.0153565	11.2173	0.859533	17.668	15.4412	31.88	0.15	28.695	42.61
14	Pre-frail/Frail	71	Male	35.1173	100.196	0.601143	0.00740388	4.32049	0.856003	4.792	4.10959	63.32	0.56	38.935	22.14
18	Non-frail	88	Male	26.525	88.4597	0.735333	0.203053	255.675	28.2948	1.952	65.1515	33.57	0.34	36.995	26.01
19	Pre-frail/Frail	90	Female	25.4032	80.5674	0.745269	0.0291415	34.595	2.04549	8.056	20.3704	37.23	0.32	33.15	33.7
20	Pre-frail/Frail	90	Female	28.1143	76.2292	0.767333	0.0101171	8.57904	0.444769	12.628	7.18232	40.02	0.29	32.395	35.21
21	Pre-frail/Frail	86	Female	18.9801	76.0787	0.788667	0.00381795	4.38178	0.156973	12.556	2.59067	54.45	0.46	37.905	24.18
23	Non-frail	72	Female	37.1842	86.6949	0.662843	0.00578437	5.18926	0.745713	3.74	3.08642	62.64	0.51	37.8	24.41
24	Non-frail	76	Female	25.6915	57.5843	1.042	0.00799104	6.9282	1.21387	6.108	12.8755	44.02	0.39	38.035	23.93
25	Pre-frail/Frail	76	Male	21.6988	110.112	0.542667	0.022418	19.4422	6.60154	6.636	39.604	43.12	0.38	38.985	22.03
26	Pre-frail/Frail	86	Female	18.7416	53.3155	1.105	0.0119603	24.2212	0.8216	6.48	9.80392	44.4	0.31	34.49	31.02
27	Pre-frail/Frail	79	Male	32.357	64.8337	0.925	0.00958857	15.4919	0.531605	8.956	7.33945	49.68	0.45	40.02	19.96
28	Non-frail	75	Female	19.3359	63.1543	0.933	0.0112753	14.9666	2.0106	5.2	16.2562	60.17	0.62	41.48	17.05
29	Non-frail	77	Female	19.8128	104.864	0.585619	0.0120092	9.43202	1.09099	5.884	6.26478	55.23	0.51	40.495	19.01
30	Pre-frail/Frail	78	Female	31.4088	66.0393	0.888	0.0313702	46.6905	1.75119	9.972	25.8242	34.14	0.28	36.225	27.55
31	Pre-frail/Frail	89	Female	31.7421	94.5414	0.668667	0.0103035	4.38178	1.76229	12.356	24.2647	52.16	0.44	35.855	28.3
32	Pre-frail/Frail	86	Male	38.9037	74.6409	0.8472	0.00211149	2.82843	0.650328	8.292	7.61421	44.92	0.34	35.01	29.98
33	Non-frail	81	Female	20.8698	60.2504	0.970719	0.0275683	33.1408	4.95557	3.948	32.0856	42.9	0.25	34.065	31.87
35	Non-frail	87	Male	25.268	76.1887	0.773333	0.00844652	7.58947	1.33106	11.0176	18.9006	38.75	0.38	36.795	26.42
36	Pre-frail/Frail	88	Female	21.3616	57.363	1.057	0.00995253	18.7617	0.126754	16.8458	3.76135	43.14	0.32	33.58	32.83
37	Pre-frail/Frail	73	Female	36.9375	63.2472	0.893	0.012335	12.6491	0.875775	7.86	10.2439	58.44	0.56	38.89	22.22
38	Pre-frail/Frail	76	Female	31.2461	83.9905	0.713954	0.0195248	8.48573	2.45202	7.844	22.7656	63.76	0.63	37.785	24.43
40	Pre-frail/Frail	69	Female	33.2651	77.4178	0.7632	0.0100814	8.48528	0.941158	6.59598	7.89575	51.29	0.46	34.99	30.03
43	Non-frail	76	Female	34.1697	85.8625	0.736	0.0108696	8.76356	1.74224	6.9816	14.9193	67.29	0.53	35.61	28.78
44	Pre-frail/Frail	76	Female	30.0724	82.4108	0.706904	0.0340902	19.0752	1.36986	8.528	13.75	64.31	0.5	38.21	23.58
46	Pre-frail/Frail	79	Male	35.2031	68.2965	0.878	0.0131515	11.547	0.991618	8.34197	12.1032	52.86	0.41	39.165	21.68
47	Non-frail	70	Female	41.5681	59.8081	0.989	0.00896807	12.4365	0.52864	5.06927	4.41697	74.12	0.66	38.75	22.5
48	Pre-frail/Frail	93	Male	24.1184	126.293	0.472889	0.0056391	4	0.501194	4.27097	1.68705	52.74	0.46	39.995	20.01
49	Pre-frail/Frail	92	Female	27.4892	81.7154	0.728667	0.00808029	5.93296	0.59627	8.08876	5.85705	56.95	0.48	39.295	21.41
52	Non-frail	67	Female	22.0273	74.2363	0.7968	0.0679475	50.9117	1.12935	9.56581	14.2967	67.95	0.64	41.47	17.06
53	Pre-frail/Frail	87	Female	24.4421	111.563	0.575	0.123031	110.624	5.05337	8.903	42.5699	50.02	0.48	39.56	20.88
54	Pre-frail/Frail	93	Female	30.2137	93.511	0.644	0.0101428	9.66092	0.346348	10.2364	3.80501	35.45	0.28	34.635	30.73
55	Pre-frail/Frail	86	Female	28.355	64.9519	0.955499	0.00431425	4.76154	0.770457	9.056	11.1111	45.92	0.34	39.445	21.11
56	Non-frail	85	Female	27.4782	66.0809	0.9264	0.14676	184.932	4.37945	5.90939	39.2306	64.18	0.44	37.73	24.54
57	Pre-frail/Frail	75	Female	36.7623	63.6116	0.905	0.0104438	14.2361	0.421159	6.37127	4.04701	62.26	0.48	35.315	29.37
59	Pre-frail/Frail	92	Female	24.6374	90.2187	0.597143	0.251433	206.139	0.146965	14.9851	3.53054	30.15	0.19	30.585	38.83
60	Non-frail	88	Female	21.5908	77.1065	0.7656	0.00595703	5.2915	6.69612	3.94258	24.9167	62.64	0.44	39.085	21.83
61	Pre-frail/Frail	72	Male	24.0107	70.391	0.820667	0.02253	21.2415	0.779948	6.05662	6.02745	35.57	0.24	36.1	27.8
62	Non-frail	67	Male	20.7306	69.6279	0.8632	0.0194955	21.2603	3.46319	3.96	18.75	59.37	0.44	38.725	22.55
64	Pre-frail/Frail	81	Female	30.4067					1.11169	6.36561	10.1777	52.91	0.47	40.57	18.85
66	Pre-frail/Frail	73	Female	46.5705	70.1709	0.8584	0.0153138	21.3542	0.658857	12.0615	11.3671	45.28	0.33	33.745	32.51
67	Pre-frail/Frail	84	Female	25.3469	64.869	0.9216	0.0183117	14	2.23423	6.16	21.134	45.46	0.42	38.075	23.85
68	Non-frail	71	Male	26.4668	69.6205	0.833	0.00908989	7.30297	1.09418	5.65763	8.59386	72.19	0.62	39.91	20.18
69	Pre-frail/Frail	66	Female	28.5832	79.581	0.756667	0.0112968	6.19677	1.14401	5.908	8.52273	58.64	0.49	41.15	17.7
70	Pre-frail/Frail	68	Male	27.6424	82.1996	0.708	0.0171364	8.57904	1.12943	6.45105	8.59538	54.88	0.44	35.955	28.09
71	Pre-frail/Frail	65	Female	17.6676	89.1453	0.682667	0.0151288	7.79744	1.18804	4.036	5.45455	61.71	0.5	39.34	21.32
72	Pre-frail/Frail	70	Male	26.4668	62.7972	0.948	0.0362967	47.7214	4.64006	1.808	13.242	49.79	0.42	39.33	21.34
73	Pre-frail/Frail	90	Female	27.4281	79.2124	0.745333	0.00438191	5.05964	0.759856	15.504	14.6341	17.63	0.17	33.76	32.48
74	Pre-frail/Frail	76	Female	25.0589	81.9447	0.724	0.00605218	6.9282	0.295669	7.92385	2.82693	44.66	0.31	33.27	33.46
75	Pre-frail/Frail	77	Female	22.9201	66.2585	0.8864	0.00684375	7.48331	0.798136	4.38	5.16432	63.01	0.57	37.77	24.46
76	Pre-frail/Frail	81	Female	34.101	65.046	0.9264	0.0187215	20.7846	1.70167	5.972	15.6863	44.28	0.36	32.34	35.32
77	Pre-frail/Frail	85	Male	22.4241	73.7589	0.808	0.0135575	10.3923	2.33825	5.204	16.3842	41.11	0.41	40.925	18.15
81	Non-frail	75	Male	21.1435	61.1684	0.982	0.0394222	44	13.3115	3.588	78.0822	68.75	0.53	41.545	16.91
82	Pre-frail/Frail	68	Female	41.901	69.8345	0.8592	0.00607002	6	0.60657	13.056	11.3402	29.56	0.18	28.995	42.01
83	Pre-frail/Frail	65	Female	28.2187	77.7877	0.727333	0.00947242	6.19677	1.35244	8.284	13.5802	61.57	0.58	39.67	20.66
84	Non-frail	67	Male	24.4371	91.3386	0.632	0.0155031	11.6619	2.40616	3.708	9.39597	66.35	0.53	40.015	19.97
86	Pre-frail/Frail	91	Male	23.6512	52.9722	1.11	0.164046	302.972	2.37461	6.688	28.6885	35.37	0.24	36.1	27.8
87	Pre-frail/Frail	69	Female	22.6441	71.5347	0.844	0.00473934	7.2111	0.961445	10.336	13.9785	52.52	0.43	40.125	19.75
88	Pre-frail/Frail	80	Female	26.2467	79.435	0.744667	0.00860563	8.39047	1.05325	10.6	13.8554	14.87	0.17	25.47	49.06
92	Pre-frail/Frail	86	Male	30.6185	68.0686	0.854398	0.00195914	1.41422	0.245905	6.832	2.39234	49.36	0.38	35.845	28.3
93	Pre-frail/Frail	87	Female	24.5461	77.5336	0.7656	0.0108341	10.3923	1.24187	4.508	7.14286	49.58	0.39	34.205	31.59
94	Pre-frail/Frail	95	Female	30.8068	61.2402	0.992	0.0157894	23.2092	0.45056	16.112	12	49.57	0.3	33.865	32.27
95	Pre-frail/Frail	90	Female	19.3823	80.0806	0.728667	0.0117309	9.79796	0.398024	18.256	8.82353	34.69	0.17	27.675	44.65
96	Non-frail	85	Female	23.1925	84.7203	0.715333	0.012954	8	1.14934	8.456	11.5854	14.26	0.14	27.79	44.42
97	Pre-frail/Frail	75	Female	21.8976	65.2423	0.9016	0.0179118	22.9783	1.88262	2.656	7.51174	70.08	0.61	40.255	19.49
98	Pre-frail/Frail	91	Female	20.7325	96.5075	0.604	0.00936565	7.48331	2.74292	9.5	26.2295	14.88	0.11	36.11	27.78
99	Pre-frail/Frail	84	Female	34.0813	87.5603	0.665714	0.00472753	4.32049	0.487665	11.772	6.36943	39.37	0.34	35.12	29.76
100	Pre-frail/Frail	82	Female	29.8502	105.241	0.577706	0.00880302	8.4853	0.367631	14.228	5.03597	27.35	0.17	32.05	35.9
101	Pre-frail/Frail	82	Male	26.7753	59.7501	0.992	0.0106684	18.1108	0.23714	10.584	4.14938	50.58	0.42	35.64	28.72
102	Non-frail	86	Male	22.4265	80.5109	0.7672	0.0144676	8.24621	1.28034	11.548	18.9024	92.29	0.78	44.38	11.25
103	Pre-frail/Frail	89	Female	22.3028	77.3546	0.7992	0.00822406	10	1.41694	7.484	14.1243	45.56	0.36	33.585	32.84
104	Pre-frail/Frail	91	Female	19.8327	92.6472	0.616571	0.00447679	3.26599	0.240565	7.984	1.97368	54.91	0.4	37.73	24.55
105	Pre-frail/Frail	84	Female	29.097	110.681	0.564	0.0100299	5.41603	1.69744	11.396	18.1818	34.59	0.27	34.375	31.26
108	Non-frail	84	Male	24.4761	65.0264	0.92	0.078502	57.1781	3.48531	5.972	31.7708	63.45	0.53	41.625	16.75
109	Pre-frail/Frail	74	Female	22.593	81.5562	0.702643	0.0241364	19.1594	2.17312	7.224	18.543	65.8	0.73	41.165	17.67
110	Non-frail	75	Male	25.3378	83.3372	0.719333	0.00957777	9.95992	1.23867	5.612	8.33333	59.97	0.52	40.45	19.1
112	Non-frail	79	Female	23.1394	75.1375	0.785333	0.118651	123.961	7.04382	5.84	53.2468	61.92	0.53	37.91	24.18
